# Supplementary material for: Protective Effects of Xanthorrhizol-Rich Extracts Against PM-Induced Skin Damage in Human Keratinocytes and 3D-Reconstructed Skin Models
Source: Pharmaceuticals (Basel). 2025 May 28;18(6):808. doi: 10.3390/ph18060808 (PMC12196211; doi:10.3390/ph18060808)
Supplement: Supplementary file 1 [file pharmaceuticals-18-00808-s001.zip]

Archive with 1 entries (1 files):
- pharmaceuticals-3555998-supplementary.pdf
